# Supplementary material for: Zinc Finger Transcription Factors Displaced SREBP Proteins as the Major Sterol Regulators during Saccharomycotina Evolution
Source: PLoS Genet. 2014 Jan 16;10(1):e1004076. doi: 10.1371/journal.pgen.1004076 (PMC3894159; doi:10.1371/journal.pgen.1004076)
Supplement: Table S3 — Putative transcription factors upregulated in hypoxia. (XLSX) [file pgen.1004076.s010.xlsx]

## Sheet: Tab
Table S3: Putative transcription factors up-regulated in hypoxia
Legend
ID	Yarrowia lipolytica gene ID
Fold Change	Fold change of genes in hypoxia compared to normoxia
log2FoldChange	binary log of the fold change
pval	uncorrected p-value of the test statistic
padj	p-value adjusted for multiple testing using Benjamini-Hochberg method
regulation	Up regulated or Down regulated
Scer	Saccharomyces cerevisiae ortholog
Short Name	Yarrowia short name where known, or name of the S. cerevisiae ortholog
S.cerevisiae description	Description of S. cerevisiae genes from http://www.yeastgenome.org
Yarrowia Description	Description of Yarrowia gene from http://genolevures.org/
ID	Fold Change	log2FoldChange	pval	padj	regulation	Scer ortholog	Short name	S. cervisiae description	Yarrowia lipolytica description
YALI0C03564g	100.825	6.65571	1.69e-21	5.59e-20	UP				no similarity, hypothetical start
YALI0D20482g	86.8948	6.4412	8.91e-71	5.15e-68	UP	YFL021W	GAT1	Transcriptional activator of genes involved in nitrogen catabolite repression; contains a GATA-1-type zinc finger DNA-binding motif; activity and localization regulated by nitrogen limitation and Ure2p	some similarities with uniprot|P78688 Gibberella fujikuroi Nitrogen regulatory protein areA
YALI0E17281g	56.5948	5.8226	4.31e-15	8.15e-14	UP	YDR032C	PST2	Protein with similarity to members of a family of flavodoxin-like proteins; induced by oxidative stress in a Yap1p dependent manner; the authentic, non-tagged protein is detected in highly purified mitochondria in high-throughput studies	similar to uniprot|Q12335 Saccharomyces cerevisiae YDR032c PST2 (Protoplast secreted protein 2 precursor) and Phanerochaete chrysosporium 1 4-benzoquinone reductase
YALI0A18469g	30.8539	4.94738	1.69e-17	3.95e-16	UP		HOY1		Homeobox protein HOY1
YALI0B00660g	16.441	4.03923	0.0110415	0.0267941	UP				weakly similar to uniprot|Q12151 Saccharomyces cerevisiae YDR213w UPC2 regulatory protein involved in control of sterol uptake, hypothetical start
YALI0B21582g	12.2803	3.61827	5.86e-08	4.65e-07	UP	YER130C	MHY1*	Protein of unknown function	uniprot|Q9Y791 Yarrowia lipolytica C2H2-type zinc finger protein Mhy1p required for dimorphic transition
YALI0E31845g	11.2932	3.49738	3.47e-22	1.21e-20	UP	YNL027W	CRZ1	Transcription factor that activates transcription of genes involved in stress response; nuclear localization is positively regulated by calcineurin-mediated dephosphorylation	weakly similar to uniprot|Q7SH63 Neurospora crassa NCU02666.1
YALI0E31757g	11.0697	3.46854	1.11e-05	5.89e-05	UP				weakly similar to uniprot|Q8X0W7 Neurospora crassa 123A4.250 Related to NsdD protein, hypothetical start
YALI0A16841g	10.194	3.34965	3.04e-06	1.78e-05	UP	YOR113W	AZF1	Zinc-finger transcription factor, involved in induction of CLN3 transcription in response to glucose; genetic and physical interactions indicate a possible role in mitochondrial transcription or genome maintenance	weakly similar to uniprot|P41696 Saccharomyces cerevisiae YOR113w AZF1 asparagine-rich zinc finger protein
YALI0E27962g	8.5465	3.09533	1.05e-28	5.61e-27	UP	YLL026W	HSP104	Heat shock protein that cooperates with Ydj1p (Hsp40) and Ssa1p (Hsp70) to refold and reactivate previously denatured, aggregated proteins; responsive to stresses including: heat, ethanol, and sodium arsenite; involved in [PSI+] propagation	highly similar to uniprot|P31539 Saccharomyces cerevisiae YLL026w HSP104 heat shock protein
YALI0A04323g	7.80988	2.9653	1.02e-06	6.58e-06	UP				weakly similar to uniprot|Q7S0H1 Neurospora crassa NCU06945.1 related to 2'-hydroxyisoflavone reductase, start by similarity
YALI0B13200g	7.37335	2.88232	4.21e-10	4.71e-09	UP				some similarities with uniprot|Q8X1W6 Aspergillus oryzae Putative transcriptional activator, start by similarity
YALI0E17215g	7.36043	2.87979	1.83e-17	4.26e-16	UP	YGR044C	RME1	Zinc finger protein involved in control of meiosis; prevents meiosis by repressing IME1 expression and promotes mitosis by activating CLN2 expression; directly repressed by a1-alpha2 regulator; mediates cell type control of sporulation	some similarities with uniprot|P32338 Saccharomyces cerevisiae YGR044c RME1 zinc-finger transcription factor
YALI0B09867g	6.74115	2.75299	7.98e-09	7.32e-08	UP				weakly similar to KLLA-IPF2857.1 Kluyveromyces lactis KLLA0E14586g putative flocculation protein, hypothetical start
YALI0D15334g	5.84097	2.54621	6.75e-14	1.13e-12	UP		SRE1*		some similarities with uniprot|Q9UUD1 Schizosaccharomyces pombe Putative DNA-binding protein
YALI0F10541g	5.46196	2.44942	8.3e-13	1.26e-11	UP				similar to uniprot|P41910 Saccharomyces cerevisiae YDR005c MAF1 required for sorting of MOD5P, start by similarity
YALI0C10010g	5.42175	2.43876	8.97e-09	8.14e-08	UP				weakly similar to uniprot|Q9I1Z7 Pseudomonas aeruginosa O6-methylguanine-DNA methyltransferase, hypothetical start
YALI0F12287g	5.12693	2.35809	1.44e-17	3.42e-16	UP				some similarities with DEHA0F16368g Debaryomyces hansenii, hypothetical start
YALI0F16511g	5.05464	2.33761	5.75e-07	3.84e-06	UP	YIL101C	XBP1	Transcriptional repressor that binds to promoter sequences of the cyclin genes, CYS3, and SMF2; expression is induced by stress or starvation during mitosis, and late in meiosis; member of the Swi4p/Mbp1p family; potential Cdc28p substrate	some similarities with DEHA0E11308g Debaryomyces hansenii IPF 12024.1
YALI0B08206g	5.0382	2.33291	1.89e-06	1.16e-05	UP	YPR008W	HAA1	Transcriptional activator involved in the transcription of TPO2, YRO2, and other genes putatively encoding membrane stress proteins; involved in adaptation to weak acid stress	Copper resistance protein CRF1 (YlCRF1)
YALI0D06952g	4.71148	2.23618	5.64e-17	1.25e-15	UP				weakly similar to DEHA0G06963g Debaryomyces hansenii IPF 4466.1 and KLLA0E19701g Kluyveromyces lactis IPF 2215.1, start by similarity
YALI0D23749g	4.56274	2.1899	3.7e-07	2.58e-06	UP	YJL056C	ZAP1	Zinc-regulated transcription factor; binds to zinc-responsive promoters to induce transcription of certain genes in presence of zinc, represses other genes in low zinc; regulates its own transcription; contains seven zinc-finger domains	weakly similar to uniprot|P47043 Saccharomyces cerevisiae YJL056c ZAP1 metalloregulatory protein involved in zinc-responsive transcriptional regulation
YALI0E24937g	4.546	2.1846	3.49e-07	2.45e-06	UP	YHR006W	STP2	Transcription factor, activated by proteolytic processing in response to signals from the SPS sensor system for external amino acids; activates transcription of amino acid permease genes	some similarities with uniprot|P38704 Saccharomyces cerevisiae YHR006w SPT2 involved in pre-tRNA splicing
YALI0D12364g	4.4324	2.14809	1.77e-14	3.16e-13	UP	YCR014C	POL4	DNA polymerase IV, undergoes pair-wise interactions with Dnl4p-Lif1p and Rad27p to mediate repair of DNA double-strand breaks by non-homologous end joining (NHEJ); homologous to mammalian DNA polymerase beta	some similarities with uniprot|Q9QXE2 Mus musculus DNA polymerase lambda
YALI0C20713g	4.36483	2.12593	0.0121677	0.0291593	UP				no similarity, hypothetical start
YALI0C13178g	4.27602	2.09627	2.64e-12	3.77e-11	UP				some similarities with uniprot|P33122 Saccharomyces cerevisiae YOR344c TYE7 basic helix-loop-helix transcription factor, hypothetical start
YALI0C19668g	4.25292	2.08846	7.1e-08	5.57e-07	UP	YDR032C	PST2	Protein with similarity to members of a family of flavodoxin-like proteins; induced by oxidative stress in a Yap1p dependent manner; the authentic, non-tagged protein is detected in highly purified mitochondria in high-throughput studies	similar to uniprot|Q12335 Saccharomyces cerevisiae YDR032c PST2
YALI0C13750g	4.24805	2.0868	1.03e-14	1.88e-13	UP	YMR037C	MSN2	Transcriptional activator related to Msn4p; activated in stress conditions, which results in translocation from the cytoplasm to the nucleus; binds DNA at stress response elements of responsive genes, inducing gene expression	some similarities with uniprot|P33749 Saccharomyces cerevisiae YKL062w MSN4 transcriptional activator
YALI0F11011g	4.20271	2.07132	1.53e-05	7.87e-05	UP				no similarity
YALI0E19965g	4.19119	2.06736	6.27e-14	1.06e-12	UP	YGR044C	RME1	Zinc finger protein involved in control of meiosis; prevents meiosis by repressing IME1 expression and promotes mitosis by activating CLN2 expression; directly repressed by a1-alpha2 regulator; mediates cell type control of sporulation	some similarities to uniprot|P32338 Saccharomyces cerevisiae YGR044c RME1 and other zinc-finger transcription factors, hypothetical start
YALI0D17820g	4.16649	2.05883	1.59e-07	1.18e-06	UP				no similarity, hypothetical start
YALI0D17446g	3.98216	1.99355	5.52e-13	8.49e-12	UP				similar to uniprot|O74916 Schizosaccharomyces pombe Putative acetylornithine deacetylase, start by similarity
YALI0B05478g	3.73653	1.9017	8.01e-13	1.22e-11	UP	YLR375W	STP3	Zinc-finger protein of unknown function, possibly involved in pre-tRNA splicing and in uptake of branched-chain amino acids	some similarities with uniprot|Q05937 Saccharomyces cerevisiae YLR375w STP3 involved in pre-tRNA splicing and in uptake of branched-chain amino acids
YALI0E16577g	3.65785	1.871	1.31e-05	6.86e-05	UP	YKL185W	ASH1	Zinc-finger inhibitor of HO transcription; mRNA is localized and translated in the distal tip of anaphase cells, resulting in accumulation of Ash1p in daughter cell nuclei and inhibition of HO expression; potential Cdc28p substrate	some similarities with uniprot|P34233 Saccharomyces cerevisiae YKL185w ASH1 negative regulator of HO transcription
YALI0B20944g	3.56921	1.83561	1.39e-06	8.74e-06	UP			no similarity, hypothetical start	no similarity, hypothetical start
YALI0B12716g	3.54488	1.82573	9.84e-08	7.56e-07	UP	YFL031W	HAC1	Basic leucine zipper (bZIP) transcription factor (ATF/CREB1 homolog) that regulates the unfolded protein response, via UPRE binding, and membrane biogenesis; ER stress-induced splicing pathway facilitates efficient Hac1p synthesis	weakly similar to uniprot|P41546 Saccharomyces cerevisiae YFL031w HAC1 transcription factor singleton
YALI0B13640g	3.53574	1.82201	1.75e-07	1.29e-06	UP	YHL027W	RIM101	Transcriptional repressor involved in response to pH and in cell wall construction; required for alkaline pH-stimulated haploid invasive growth and sporulation; activated by proteolytic processing; similar to A. nidulans PacC	Yarrowia lipolytica RIM101 protein required for ambient pH signalling mating and meiosis
YALI0A19844g	3.50917	1.81113	3.53e-06	2.05e-05	UP				weakly similar to uniprot|Q01371 Neurospora crassa White collar 1 protein (WC1), hypothetical start
YALI0F13321g	3.50339	1.80875	5.03e-06	2.85e-05	UP				some similarities with uniprot|Q7RXD3 Neurospora crassa NCU05051.1 hypothetical protein, hypothetical start
YALI0F03388g	3.42644	1.77671	1.07e-06	6.83e-06	UP	YML007W	YAP1	Basic leucine zipper (bZIP) transcription factor required for oxidative stress tolerance; activated by H2O2 through the multistep formation of disulfide bonds and transit from the cytoplasm to the nucleus; mediates resistance to cadmium	weakly similar to uniprot|Q9P5L6 Neurospora crassa NCU03905.1 related to AP-1-like transcription factor
YALI0D04466g	3.26889	1.7088	5.41e-07	3.63e-06	UP				weakly similar to uniprot|Q9Y8B4 Emericella nidulans Positive sulphur transcription regulator METR, hypothetical start
YALI0B04510g	3.20739	1.6814	1.18e-09	1.25e-08	UP				weakly similar to uniprot|P33417 Saccharomyces cerevisiae YKL032c IXR1 intrastrand crosslink recognition protein and transcription factor, hypothetical start
YALI0F03157g	3.15071	1.65568	0.000266605	0.00100176	UP				some similarities with uniprot|Q12041 Saccharomyces cerevisiae YDR253c MET32 transcriptional regulator of sulfur amino acid metabolism, hypothetical start
YALI0E04532g	3.10873	1.63632	3.33e-10	3.8e-09	UP				no similarity, hypothetical start
YALI0F16852g	3.07422	1.62022	0.00301664	0.00860177	UP				no similarity, hypothetical start
YALI0F17886g	3.03949	1.60383	0.000485667	0.00171033	UP	YFL021W	GAT1	Transcriptional activator of genes involved in nitrogen catabolite repression; contains a GATA-1-type zinc finger DNA-binding motif; activity and localization regulated by nitrogen limitation and Ure2p	some similarities with uniprot|P43574 Saccharomyces cerevisiae YFL021w GAT1 transcription factor for nitrogen regulation
YALI0D06193g	3.01757	1.59339	1.4e-06	8.78e-06	UP				weakly similar to KLLA-IPF1932.1 Kluyveromyces lactis KLLA0F00572g, start by similarity
YALI0D24860g	2.9863	1.57836	3.6e-08	2.99e-07	UP				weakly similar to uniprot|Q01652 Penicillium chrysogenum PHOG related to acid phosphatase, hypothetical start
YALI0C12364g	2.92745	1.54964	0.0105662	0.0258014	UP	YDR043C	NRG1	Transcriptional repressor that recruits the Cyc8p-Tup1p complex to promoters; mediates glucose repression and negatively regulates a variety of processes including filamentous growth and alkaline pH response	some similarities with uniprot|Q03125 Saccharomyces cerevisiae YDR043c NRG1 transcriptional repressor for glucose repression of STA1 gene expression
YALI0E13596g	2.84258	1.5072	0.000333839	0.0012175	UP	YLR176C	RFX1	Major transcriptional repressor of DNA-damage-regulated genes, recruits repressors Tup1p and Cyc8p to their promoters; involved in DNA damage and replication checkpoint pathway; similar to a family of mammalian DNA binding RFX1-4 proteins	some similarities with uniprot|P48743 Saccharomyces cerevisiae YLR176c RFX1 repressor of DNA damage-inducible genes
YALI0E15510g	2.83007	1.50084	1.09e-08	9.8e-08	UP				weakly similar to uniprot|Q04116 Saccharomyces cerevisiae YDR451c Homeodomain protein, hypothetical start
YALI0C02629g	2.81814	1.49474	0.0133092	0.0315262	UP	YBL054W	TOD6	PAC motif binding protein involved in rRNA and ribosome biogenesis; subunit of the RPD3L histone deacetylase complex; Myb-like HTH transcription factor, similar to Dot6p; hypophosphorylated by rapamycin treatment in a Sch9p-dependent manne	weakly similar to uniprot|Q86KG7 Dictyostelium discoideum R2005 protein
YALI0F05346g	2.78088	1.47554	3.65e-08	3.02e-07	UP				weakly similar to uniprot|Q00858 Fusarium solani Cutinase gene palindrome-binding protein, hypothetical start
YALI0D09757g	2.6504	1.40621	7.29e-08	5.7e-07	UP	YHL009C	YAP3	Basic leucine zipper (bZIP) transcription factor	weakly similar to uniprot|P38749 Saccharomyces cerevisiae YHL009c YAP3 transcription factor of a fungal- specific family of bzip proteins singleton
YALI0F17468g	2.62929	1.39467	0.00586341	0.0154707	UP				no similarity, hypothetical start
YALI0C19151g	2.57623	1.36526	0.00630544	0.0165394	UP	YMR280C	CAT8	Zinc cluster transcriptional activator necessary for derepression of a variety of genes under non-fermentative growth conditions, active after diauxic shift, binds carbon source responsive elements	weakly similar to uniprot|P39113 Saccharomyces cerevisiae YMR280c CAT8 transcription factor involved in gluconeogenesis P2.187.f2.1
YALI0E24277g	2.56336	1.35803	0.000913829	0.00300184	UP			weakly similar to uniprot|Q8WZK9 Neurospora crassa, hypothetical start	weakly similar to uniprot|Q8WZK9 Neurospora crassa, hypothetical start
YALI0E33627g	2.53826	1.34384	0.00219335	0.00647808	UP	YMR063W	RIM9	Protein of unknown function, involved in the proteolytic activation of Rim101p in response to alkaline pH; has similarity to A. nidulans PalI; putative membrane protein	pH-response regulator protein palI/RIM9
YALI0D00803g	2.49863	1.32114	2.03e-07	1.48e-06	UP				weakly similar to uniprot|Q9P7X2 Schizosaccharomyces pombe Hypothetical coiled-coil protein, hypothetical start
YALI0F25861g	2.47364	1.30663	4.07e-07	2.81e-06	UP	YDL020C	RPN4	Transcription factor that stimulates expression of proteasome genes; Rpn4p levels are in turn regulated by the 26S proteasome in a negative feedback control mechanism; RPN4 is transcriptionally regulated by various stress responses	weakly similar to uniprot|Q03465 Saccharomyces cerevisiae YDL020c SON1 26S proteasome subunit
YALI0F26873g	2.4568	1.29678	2.94e-06	1.73e-05	UP	YHR107C	CDC12	Component of the septin ring of the mother-bud neck that is required for cytokinesis; septins recruit proteins to the neck and can act as a barrier to diffusion at the membrane, and they comprise the 10nm filaments seen with EM	similar to uniprot|Q9C271 Neurospora crassa probable cell division control protein CDC12
YALI0C16500g	2.4356	1.28428	0.00161407	0.00496811	UP				weakly similar to uniprot|O59671 Schizosaccharomyces pombe Pof4 protein, hypothetical start
YALI0E01606g	2.35354	1.23483	2.7e-06	1.6e-05	UP				no similarity, hypothetical start
YALI0C10967g	2.3399	1.22645	3.17e-05	0.00015155	UP	YPL042C	SSN3	Cyclin-dependent protein kinase, component of RNA polymerase II holoenzyme; involved in phosphorylation of the RNA polymerase II C-terminal domain; involved in glucose repression	Serine/threonine-protein kinase SSN3 (EC 2.7.11.22) (EC 2.7.11.23) (Cyclin-dependent kinase 8)
YALI0F18458g	2.32647	1.21814	3e-07	2.13e-06	UP				weakly similar to DEHA-IPF8330.1 Debaryomyces hansenii IPF 8330.1, hypothetical start
YALI0B15818g	2.31174	1.20898	2.98e-06	1.75e-05	UP	YDR213W	UPC2	Sterol regulatory element binding protein, induces transcription of sterol biosynthetic genes and of DAN/TIR gene products; Ecm22p homolog; relocates from intracellular membranes to perinuclear foci on sterol depletion	some similarities with uniprot|Q05958 Saccharomyces cerevisiae YDR213W Hypothetical 100.3 kDa protein YD8142
YALI0F11979g	2.24879	1.16915	1.08e-05	5.71e-05	UP	YOL067C	RTG1	Transcription factor (bHLH) involved in interorganelle communication between mitochondria, peroxisomes, and nucleus	some similarities with KLLA0E06479g Kluyveromyces lactis
YALI0D01353g	2.24838	1.16889	0.000215151	0.000828398	UP				weakly similar to DEHA0B08833g Debaryomyces hansenii, hypothetical start
YALI0C21340g	2.19595	1.13484	0.00777137	0.0196856	UP	YIL147C	SLN1	Histidine kinase osmosensor that regulates a MAP kinase cascade; transmembrane protein with an intracellular kinase domain that signals to Ypd1p and Ssk1p, thereby forming a phosphorelay system similar to bacterial two-component regulators	weakly similar to uniprot|P39928 Saccharomyces cerevisiae YIL147c SLN1 two-component signal transducer
YALI0D01419g	2.16465	1.11413	0.0145004	0.0340433	UP				no similarity, hypothetical start
YALI0B14443g	2.12083	1.08463	0.000896565	0.00295429	UP	YJR119C	JHD2	JmjC domain family histone demethylase specific for H3-K4 (histone H3 Lys4); removes methyl groups specifically added by Set1p methyltransferase; protein levels regulated by Not4p (E3 ubiquitin ligase) polyubiquitin-mediated degradation	YALI0B14443g
YALI0E32417g	2.09049	1.06384	0.00224956	0.00661977	UP				weakly similar to CA2723|IPF4805 Candida albicans IPF4805, hypothetical start
YALI0C11858g	2.0727	1.05151	0.00177472	0.00536896	UP				weakly similar to uniprot|Q6C3X9 Yarrowia lipolytica YALI0E31383g, start by similarity
YALI0F16489g	2.06704	1.04757	7.38e-05	0.000321576	UP	YJL172W	CPS1	Vacuolar carboxypeptidase yscS; expression is induced under low-nitrogen conditions	similar to uniprot|P27614 Saccharomyces cerevisiae YJL172w CPS1 Gly-X carboxypeptidase YSCS precursor
YALI0E27742g	2.05323	1.03789	4.16e-05	0.000194022	UP	YEL009C	GCN4	Basic leucine zipper (bZIP) transcriptional activator of amino acid biosynthetic genes in response to amino acid starvation; expression is tightly regulated at both the transcriptional and translational levels	weakly similar to uniprot|P03069 Saccharomyces cerevisiae YEL009c GCN4 transcriptional activator of amino acid biosynthetic genes
YALI0D13046g	2.03476	1.02486	0.000253909	0.000962459	UP	YFL044C	OTU1	Deubiquitylation enzyme that binds to the chaperone-ATPase Cdc48p; may contribute to regulation of protein degradation by deubiquitylating substrates that have been ubiquitylated by Ufd2p; member of the Ovarian Tumor (OTU) family	similar to |P43558 uniprot|P43558 Saccharomyces cerevisiae YFL044c and Schizosaccharomyces pombe Hypothetical zinc finger protein
YALI0F03135g	2.00708	1.0051	0.000970779	0.00315951	UP				no similarity, hypothetical start
YALI0F09141g	2.00431	1.00311	0.00570195	0.0150873	UP	YOR346W	REV1	Deoxycytidyl transferase, forms a complex with the subunits of DNA polymerase zeta, Rev3p and Rev7p; involved in repair of abasic sites in damaged DNA	some similarities with uniprot|P12689 Saccharomyces cerevisiae YOR346w REV1 DNA repair and DEHA0D11528g Debaryomyces hansenii
*Y. lipolytica gene name
